# Supplementary material for: RegIIIβ promotes Salmonella Typhimurium colonization of the gut in the early-stage gastrointestinal infection by enhancing flagella-driven locomotion
Source: PLoS Pathog. 2025 Nov 3;21(11):e1013665. doi: 10.1371/journal.ppat.1013665 (PMC12591440; doi:10.1371/journal.ppat.1013665)
Supplement: S1 Raw Data — (XLSX) [file ppat.1013665.s014.xlsx]

## Sheet: Fig 1C
Fig 1C
CFR remaining (%)	E. coli	STm
	26	130
	0.1	45
	28	192
	33	214

## Sheet: Fig 1D
Fig 1D
CFR remaining (%)	RegIIIbeta	PMB
	89.7	0.24
	93	0.1
	141	0.54
	56	3

## Sheet: Fig 2B
Fig 2B
Motility (µm/s)	RegIIIbeta -	RegIIIbeta +
	4.248	5.618
	4.719	5.016
	1.771	4.926
	4.111	10.115
	4.202	9.748
	1.655	8.583
	1.865	4.765
	1.722	8.945
	2.133	4.679
	6.805	9.821
	4.151	7.704
	4.657	4.711
	2.925	3.251
	0.78	0.532
	3.042	0.628
	3.175	3.761
	2.833	8.873
	2.57	4.536
	3.514	5.325
	2.564	7.453
	7.245	8.977
	2.908	5.293
	3.163	4.622
	1.313	7.337
	5.645	3.465
	1.552	4.747
	2.289	2.957
	2.131	3.991
	3.657	7.173
	1.924	4.225
	1.341	5.674
	4.049	4.276
	1.332	8.906
	3.038	7.438
	2.093	4.741
	2.305	7.145
	5.058	3.895
	1.809	1.761
	2.167	8.186
	2.316	11.452
	0	5.506
	0	6.607
	0	5.166
	0	3.465
	0	8.118
	0	3.188
	0	2.252
	0	5.727
	0	10.571
	0	4.153
	0	6.224
	0	4.21
	0	9.094
	0	5.455
	0	6.663
	0	2.635
	0	4.181
	0	5.438
	0	5.96
	0	8.296
	0	3.987
	0	3.015
	0	4.826
	0	2.706
	0	2.878
	0	2.416
	0	5.691
	0	2.615
	0	4.369
	0	6.783
	0	5.918
	0	2.642
	0	4.84
	0	9.329
	0	5.163
	0	3.397
	0	3.347
	0	2.619
	0	8.113
	0	3.983
	0	4.791
	0	5.07
	0	4.11
	0	2.47
	0	6.072
	0	9.728
	0	6.549
	0	3.822
	0	2.95
	0	2.791
	0	5.109
	0	5.767
	0	7.366
	0	7.876
	0	4.017
	0	2.686
	0	2.425
	0	2.018
	0	4.815
	0	4.067
	0	2.896
	0	5.766
	0	5.973
	0	2.107
	0	2.561
	0	3.175
	0	5.675
	0	5.552
	0	5.045
	0	3.489
	0	3.98
	0	3.075
	0	3.733
	0	3.422
	0	2.227
	0	3.098
	0	5.456
	0	3.733
	0	3.256
	0	3.199
	0	8.901
	0	2.822
	0	11.354
	0	4.303
		2.669
		2.604
		4.519
		0
		0
		0
		0
		0
		0
		0
		0
		0
		0
		0
		0
		0
		0
		0
		0
		0
		0
		0
		0
		0
		0
		0
		0
		0
		0
		0
		0
		0
		0
		0
		0
		0
		0
		0
		0
		0
		0
		0
		0
		0
		0
		0
		0
		0
		0
		0
		0
		0
		0
		0
		0
		0
		0
		0
		0
		0
		0
		0
		0
		0
		0
		0
		0
		0
		0
		0
		0
		0
		0
		0
		0
		0
		0
		0
		0
		0
		0
		0
		0
		0
		0
		0
		0

## Sheet: Fig 2C
Fig 2C
% Invaded bacteria	RegIIIbeta -	RegIIIbeta +
	14.64	39.4
	34.9	32.8
	17	34.62
	22.3	31.8
	22	72.5
	30.17	66.25
	65.2	79.41
	62.44	106.16
	59.4	72.06
	77.15	108.56
	43.32	66.03
	33.84	56.09

## Sheet: Fig 2D
Fig 2C
% Invaded bacteria	RegIIIbeta -	RegIIIbeta +
	51.83	99
	38.33	98.25
	96	116.91
	103.62	132.19
	117.4	112.87
	139.37	125.68
	34.48	53.21
	45.26	67.63

## Sheet: Fig 2F
Fig 2F
% binding (per total protein)	RegIIIbeta	D142A
	35.3	29.8
	38.6	23.8
	32.8	22.8
	28.3	23

## Sheet: Fig 2G
Fig 2G
Relative motility	SL1344	SL1344-RegIIIbeta	SL1344-RegIIIbeta D142A
	0.526294	1.76212	1.88528
	0.504785	2.30259	1.27515
	0.586789	3.27639	1.99472
	0.560108	1.44081	1.61887
	0.498678	1.47232	1.34438
	0.437363	2.18021	1.47024
	0.647534	2.63368	1.69821
	1.53545	2.3382	1.53716
	1.63056	2.73068	1.50547
	1.91501	3.02427	1.74268
	2.70507	1.60652	1.63297
	1.44939	1.68736	0.955432
	1.52796	2.17283	0.828928
	1.40859	2.62438	1.20764
	1.02386	2.06947	1.31211
	1.26914	1.70452	1.7206
	1.45217	1.92861	1.07597
	1.18946	2.05591	1.8585
	1.10543	1.5254	1.41102
	1.27244	1.75843	1.2871
	1.00232	2.15779	0.825237
	1.15519	1.07882	0.706866
	1.11267	2.51648	0.997743
	0.963407	2.83679	0.825237
	1.48963	2.87537	0.665036
	1.11885	3.04482	0.809787
	1.27516	1.64325	0.684882
	0.945361	1.7497	0.657512
	1.41508	1.12021	0.736558
	1.37589	1.85354	0.842666
	1.0069	1.67096	0.771552
	1.23366	2.3537	1.53368
	0.929867	1.50547	1.03279
	0.532082	2.52466	0.782879
	0.41492	1.41617	0.765084
	0.497904	1.42264	0.765084
	0.49018	1.79375	0.829863
	0.525565	2.36441	0.669614
	1.21241	2.3475	2.0615
	0.927796	2.19245	2.42431
	0.951831	2.7724	2.2202
	1.21459	2.11826	3.98225
	0.940509	2.20775	2.87894
	0.680391	3.17581	2.59506
	1.02684	2.18739	2.27602
	1.20099	1.69552	1.26157
	1.25091	3.20327	1.13717
	1.16312	1.64605	1.05152
	1.43522	2.32688	3.73997
	1.12021	3.07095	2.84164
	1.32111	2.87682	2.79726
	1.55915	2.39366	3.81542
	1.35203	2.86523	2.82016
	1.55129	4.22728	2.61035
	1.11336	3.9704	3.29919
	1.20828	3.92807	3.57822
	1.48578	5.41838	3.4043
	1.428	3.23831	0.859301
	0.933146	4.06778	1.47621
	1.01447	2.97541	1.79525
	0.972885	2.50182	2.4344
	0.669046	3.05348	2.30724
	0.987334	3.85732	1.93732
	1.22496	2.77999	1.82925
	0.895918	2.45318	3.03183
	0.913258	2.9462	2.63006
	0.755012	3.09775	0.991592
	0.969739	2.56838	0.890767
	0.81731	2.84472	1.22496
	1.02349	2.85896	2.19942
	0.904414	3.7364	0.504785
	1.07882	2.85775	1.50927
	1.0398	2.49171	1.15553
	0.806463	2.77406	1.90546
	1.0069	3.98225	1.27725
	1.01711	3.32793	2.05815
	0.81731	2.50137	2.24043
	0.977601	3.48428	1.11267
	1.14052	2.96601	2.55268
	1.38336	2.54623	1.98626
	0.806462	3.19347	2.60857
	1.31881	2.41483	1.81159
	1.36554	3.43062	1.50319
	0.792107	2.83854	1.78092
	0.612309	2.96188	2.28858
	0.57027	3.14092	1.57865
	1.21459	1.96885	0.627142
	0.916196	3.73352	1.0887
	0.778755	1.55744	1.56991
	1.08693	2.91973	1.24232
	0.597134	2.6613	1.45217
	1.11885	2.85358	1.0674
	1.3418	1.92681	1.77748
	0.912414	1.92643	2.10121
	0.75957	1.82485	1.25458
	1.09621	1.25091	1.49193
	0.912414	1.42586	1.47958
	0.473501	1.94992	2.24948
		1.69258	1.92643
		1.88528	2.39781
		1.04275	2.05983
		1.83175	1.78584
		1.81918	2.32836
		1.73234	2.3752
		1.69347	1.72505
		1.99854	1.73191
		2.03573	2.32574
		2.05612	1.76192
		2.49095	1.68283
		2.45053	2.02101
		2.74856	1.70024
		2.6849	1.79801
		1.92998	1.44796
		2.57419	1.56674
		2.79603	1.48861
		1.82357	1.35089
		1.50547	1.3742
		1.68534	1.28352
		1.34891	1.428
		1.74093	1.6435
		1.41806	1.2127
		1.80503	1.55523
		1.25975	1.69347
		1.59625	1.94126
		1.76451	3.30753
		1.51914	2.7641
		1.69552	3.1199
		1.53042	2.59918
		1.62805	1.35627
		2.34718	2.05983
		1.76451	1.77748
		1.3418	1.25091
		1.22838	1.53142
		1.27153	1.56601
		0.982296	1.34891
		2.15211	1.33064
		1.54534	1.49706
		1.58542	1.38557
		1.15419	2.5064
		1.19331	2.13284
		1.59025	2.3079
		1.29331	2.25422
		1.11267	1.78457
		1.55004	1.88528
		1.36106	2.10556
		2.51463	1.12871
		1.47544	0.805528
		2.85896	1.06416
		1.49936	2.03516
		3.55118	0.974458
		2.7724	2.06947
		2.08052	2.12546
		3.68816	1.89822
		3.58549	0.985007
		1.47466	1.25731
		1.428	1.41617
		0.971313	1.33494
		1.57186	1.21837
		1.59625	1.81918
		1.13817	1.27365
		1.43522	1.49373
		1.49731	0.950624
		3.21174	1.21712
		1.2868	1.41319
			0.900611

## Sheet: Fig 2H
Fig 2H
Relative invasiveness	SL1344	SL1344-RegIIIbeta	SL1344-RegIIIbeta D142A
	0.956424	1.01207	0.409019
	1.16888	1.24151	0.442983
	1.29607	1.31377	0.750108
	1.0211	1.71268	0.70422
	1.11649	1.79867	0.957147
	0.893193	1.81457	0.948114
	0.77176	1.13642	0.780267
	0.94716	1.30397	0.750257
	0.981374	1.91883	1.41388
	0.84755	2.03104	1.3746

## Sheet: Fig 3B
Fig 3B
% transported	RegIIIbeta -	RegIIIbeta +
	21.6	42.8
	34.7	76.9
	22.5	47.5

## Sheet: Fig 3C
Fig 3C
Relative fluorescence intensity	SL1344	SL1344-CCCP	SL1344-RegIIIbeta
	23774	5544	44433
	23627	6354	41177
	25943	7255	44120

[truncated: 24 more sheets: Fig 3D, Fig 3E, Fig 3F, Fig 4B, Fig 4C, Fig 4D, Fig 4F, Fig S1B, Fig S1C, Fig S1D, Fig S1E, Fig S2, Fig S3, Fig S4, Fig S5, Fig S6, Fig S7B, Fig S7C, Fig S8A, Fig S8B …]
